# Supplementary material for: Origin Recognition Complex (ORC) Evolution Is Influenced by Global Gene Duplication/Loss Patterns in Eukaryotic Genomes
Source: Genome Biol Evol. 2020 Jan 28;12(2):3878–89. doi: 10.1093/gbe/evaa011 (PMC7058166; doi:10.1093/gbe/evaa011)
Supplement: evaa011_Supplementary_Data [file evaa011_supplementary_data.zip]

Archive with 6 entries (6 files):
- Ocaña-Pallarès ORC evol_MBE_SupplInfo.doc
- Ocaña-Pallarès ORC evol_SupplMethods_151119.doc
- Ocaña-Pallarès ORC evol_SupplResults.151119.doc
- Ocaña-Pallarès Suppl Table 1.xlsx
- Ocaña-Pallarès Suppl Table 2.doc
- supplementary_figures_151119.pdf
