# Supplementary material for: Origin Recognition Complex (ORC) Evolution Is Influenced by Global Gene Duplication/Loss Patterns in Eukaryotic Genomes
Source: Genome Biol Evol. 2020 Jan 28;12(2):3878–89. doi: 10.1093/gbe/evaa011 (PMC7058166; doi:10.1093/gbe/evaa011)
Supplement: evaa011_Supplementary_Data [file evaa011_supplementary_data.zip › Ocaña-Pallarès Suppl Table 1.xlsx]

## Sheet: SupplTable1
Species	Abbreviature	4-letter code	Taxonomy		cdc6	cdc6orc1	orc1	orc2	orc3	orc4	orc5	Total number of ORC subunits	Genome_size (Mb)	log10 Genome Size (normalized)	Seqs in euk_db (Gene content)	log10 Gene content (normalized)	Parasite/non-parasite	Proteome source	Genome source
Arabidopsis thaliana	A. thaliana	Atha	Chloroplastida (Archaeplastida)	Streptophyta	2	0	2	1	1	1	1	8	116.846	59.49	31438	61.87	non-parasite	Uniprot	NCBI
Mimulus guttatus	M. guttatus	Mgut	Chloroplastida (Archaeplastida)	Streptophyta	1	0	1	1	1	1	1	6	322.167	72.16	27292	53.71	non-parasite	Phytozome (JGI)	JGI
Aquilegia coerulea	A. coerulea	Acoe	Chloroplastida (Archaeplastida)	Streptophyta	1	0	3	1	1	1	1	8	300	71.27	24649	48.51	non-parasite	Phytozome (JGI)	NCBI
Brachypodium distachyon	B. distachyon	Bdis	Chloroplastida (Archaeplastida)	Streptophyta	1	0	1	1	1	1	1	6	243.424	68.66	26456	52.06	non-parasite	Ensembl Plants 27	Ensembl 36
Sorghum bicolor	S. bicolor	Sbic	Chloroplastida (Archaeplastida)	Streptophyta	1	0	1	1	2	1	1	7	739.15	82.54	27469	54.05	non-parasite	Ensembl Plants 27	Ensembl 36
Selaginella moellendorffii	S. moellendorffii	Smoe	Chloroplastida (Archaeplastida)	Streptophyta	1	0	1	1	1	2	2	8	212.502	66.96	32706	64.36	non-parasite	Ensembl Plants 27	JGI
Physcomitrella patens	P. patens	Ppat	Chloroplastida (Archaeplastida)	Streptophyta	1	0	1	1	1	1	1 [1]	6	477.948	77.09	35429	69.72	non-parasite	Ensembl Plants 27	JGI
Chlamydomonas reinhardtii	C. reinhardtii	Crei	Chloroplastida (Archaeplastida)	Chlorophyta	1 (1)	0	1	1	0	1	1	5	120.405	59.86	14232	28.01	non-parasite	Ensembl Plants 27	NCBI
Volvox carteri	V. carteri	Vcar	Chloroplastida (Archaeplastida)	Chlorophyta	1 (1)	0	1	1	1	1	1	6	137.684	61.54	14284	28.11	non-parasite	NCBI	JGI
Chlorella variabilis	C. variabilis	Cvar	Chloroplastida (Archaeplastida)	Chlorophyta	1	0	1	1	1	1	1	6	46.1595	47.88	9812	19.31	non-parasite	NCBI	JGI
Ostreococcus tauri	O. tauri	Otau	Chloroplastida (Archaeplastida)	Chlorophyta	1	0	1	1	1	1	1	6	12.5723	31.63	7960	15.66	non-parasite	Ensembl Plants 27	NCBI
Micromonas pusilla	M. pusilla	Mpus	Chloroplastida (Archaeplastida)	Chlorophyta	1	0	1	1	1	1	1	6	21.9583	38.6	10636	20.93	non-parasite	JGI	JGI
Cyanophora paradoxa	C. paradoxa	Cpar	Glaucophyta (Archaeplastida)	-	2	0	1 (1)	0	2	1 (1)	3 (2)	9	70	53.09	32038	63.05	non-parasite	http://cyanophora.rutgers.edu/cyanophora/	http://cyanophora.rutgers.edu/cyanophora/home.php
Cyanidioschyzon merolae	C. merolae	Cmer	Rhodophyta (Archaeplastida)	-	1 (1)	0	1	1	0	1 (1)	1 (1)	5	16.5467	35.06	4998	9.84	non-parasite	Ensembl Plants 27	NCBI
Chondrus crispus	C. crispus	Ccri	Rhodophyta (Archaeplastida)	-	1	0	1	1	1 (1)	1 [1]	1	6	104.98	58.15	9580	18.85	non-parasite	Ensembl Plants 27	Ensembl 36
Galdieria sulphuraria	G. sulphuraria	Gsul	Rhodophyta (Archaeplastida)	-	1	0	1	1	1	1 (1)	1 (1)	6	104.98	58.15	7174	14.12	non-parasite	Ensembl Protist 31	NCBI
Pyropia yezoensis	P. yezoensis	Pyez	Rhodophyta (Archaeplastida)	-	0	0	1	1	0	1	0	3	43.484	47.14	10327	20.32	non-parasite	http://nrifs.fra.affrc.go.jp/ResearchCenter/5_AG/genomes/nori/	Not found
Guillardia theta	G. theta	Gthe	Cryptophyta (Archaeplastida)	Cryptophyta	1	0	1	0	1 (1)	1 (1)	1 (1)	5	87.1453	55.82	24488	48.19	non-parasite	Ensembl Protist 27	NCBI
Emiliania huxleyi	E. huxleyi	Ehux	Haptophyta	-	1	0	1	1	1 (1)	1 (1)	1	6	167.67	64	34881	68.64	non-parasite	Ensembl Protist 27	NCBI
Chrysochromulina sp. CCMP291	Chrysochromulina sp.	Chsp	Haptophyta	-	1	0	1	1	1 [1]	1 (1)	1	6	59.0731	50.97	16679	32.82	non-parasite	Uniprot	NCBI
Bigelowiella natans	B. natans	Bnat	Rhizaria (SAR)	Cercozoa	1	0	1	2	1	1	1 (1)	7	91.4059	56.42	21473	42.26	non-parasite	Ensembl Protist 27	NCBI
Plasmodiophora brassicae	P. brassicae	Pbra	Rhizaria (SAR)	Cercozoa	1	0	1	1 (1)	1	1	1	6	24.0508	39.74	9720	19.13	parasite	Uniprot	NCBI
Reticulomyxa filosa	R. filosa	Rfil	Rhizaria (SAR)	Foraminifera	1	0	1	1	0	1	1 (1)	5	101.867	57.78	40433	79.57	non-parasite	Ensembl Protist 27	NCBI
Blastocystis hominis	B. hominis	Bhom	Stramenopiles (SAR)	Blastocystis	0	0	2	1 [1]	0	1	0	4	18.8172	36.67	6020	11.85	parasite	Ensembl Protist 31	NCBI
Aplanochytrium kerguelense	A. kerguelense	Aker	Stramenopiles (SAR)	Labyrinthulea	1	0	1	1	1	1	1 (1)	6	35.77	44.7	11892	23.4	uncertain	JGI	JGI
Schizochytrium aggregatum	S. aggregatum	Sagg	Stramenopiles (SAR)	Labyrinthulea	1	0	1	1	0	1	1 [1]	5	40.85	46.36	10612	20.88	uncertain	JGI	JGI
Aurantiochytrium limacinum	A. limacinum	Alim	Stramenopiles (SAR)	Labyrinthulea	1	0	1	1	1	1	1 [1]	6	60.93	51.35	14859	29.24	uncertain	JGI	JGI
Phytophthora infestans	P. infestans	Pinf	Stramenopiles (SAR)	Oomycota	2 (1)	0	1	1	1	1	1 (1)	7	190.329	65.59	17486	34.41	parasite	Ensembl Protist 27	Ensembl 33
Hyaloperonospora arabidopsidis	H. arabidopsidis	Hara	Stramenopiles (SAR)	Oomycota	1	0	1	1	1	1	1 (1)	6	74.4562	53.86	14321	28.18	parasite	Ensembl Protist 31	NCBI
Albugo laibachii	A. laibachii	Alai	Stramenopiles (SAR)	Oomycota	1	0	1	1	1	1	1 (1)	6	32.767	43.6	13804	27.16	parasite	Ensembl Protist 27	Ensembl 34
Saprolegnia parasitica	S. parasitica	Spar	Stramenopiles (SAR)	Oomycota	1	0	1	1	1	1	1 (1)	6	53.1316	49.64	20088	39.53	parasite	Ensembl Protist 31	Ensembl 34
Aphanomyces astaci	A. astaci	Aast	Stramenopiles (SAR)	Oomycota	1	0	1	1	1	1	1 (1)	6	75.8444	54.09	26259	51.67	parasite	Ensembl Protist 31	NCBI
Ectocarpus siliculosus	E. siliculosus	Esil	Stramenopiles (SAR)	Ochrophyta	1	0	1	1	1	1	2 (1)	7	214	67.05	16421	32.31	non-parasite	EMBL	NCBI
Nannochloropsis gaditana	N. gaditana	Ngad	Stramenopiles (SAR)	Ochrophyta	0	0	1	1	1	1	1	5	27.5893	41.45	10819	21.29	non-parasite	Uniprot	www.nannochloropsis.org
Aureococcus anophagefferens	A. anophagefferens	Aano	Stramenopiles (SAR)	Ochrophyta	1 [1]	0	0	1	0	1 [1]	1	4	56.6606	50.45	11336	22.31	non-parasite	Ensembl Protist 27	NCBI
Phaeodactylum tricornutum	P. tricornutum	Ptri	Stramenopiles (SAR)	Ochrophyta	1	0	1	1	0	1 [1]	0	4	27.4507	41.39	10478	20.62	non-parasite	Ensembl Protist 27	NCBI
Thalassiosira pseudonana	T. pseudonana	Tpse	Stramenopiles (SAR)	Ochrophyta	2	0	1	1	1 [1]	0	0	5	32.4374	43.48	11592	22.81	non-parasite	Ensembl Protist 27	NCBI
Thalassiosira oceanica	T. oceanica	Toce	Stramenopiles (SAR)	Ochrophyta	3	0	2	1	1 [1]	0	0	7	92.1856	56.53	34547	67.98	non-parasite	Uniprot	NCBI
Toxoplasma gondii	T. gondii	Tgon	Alveolata (SAR)	Apicomplexa (Myzozoa)	0	0	1	1	1 [1]	1	1	5	64.1936	52.01	7979	15.7	parasite	Ensembl Protist 27	NCBI
Neospora caninum	N. caninum	Ncan	Alveolata (SAR)	Apicomplexa (Myzozoa)	0	1 (1)	1	1	1 [1]	1	1	6	57.5474	50.64	7111	13.99	parasite	Uniprot	NCBI
Eimeria mitis	E. mitis	Emit	Alveolata (SAR)	Apicomplexa (Myzozoa)	0	0	1	1	2 [2]	1	1	6	60.4151	51.25	10057	19.79	parasite	Uniprot	NCBI
Gregarina niphandrodes	G. niphandrodes	Gnip	Alveolata (SAR)	Apicomplexa (Myzozoa)	0	1 (1)	1	0	0	0	0	2	14.0091	32.98	6341	12.48	parasite	Uniprot	NCBI
Plasmodium falciparum	P. falciparum	Pfal	Alveolata (SAR)	Apicomplexa (Myzozoa)	0	1 (1)	1	1	1	1	1	6	24.6285	40.03	5354	10.54	parasite	Ensembl Protist 27	NCBI
Babesia bigemina	B. bigemina	Bbig	Alveolata (SAR)	Apicomplexa (Myzozoa)	0	1 (1)	1	1	1 [1]	1	1	6	13.8409	32.83	4432	8.72	parasite	Uniprot	NCBI
Theileria equi	T. equi	Tequ	Alveolata (SAR)	Apicomplexa (Myzozoa)	0	1 (1)	1	1	1 [1]	1	1	6	11.6745	30.71	5313	10.46	parasite	Uniprot	NCBI
Ichthyophthirius multifiliis	I. multifiliis	Imul	Alveolata (SAR)	Ciliophora	0	0	1	1 [1]	0	0	0	2	48.8	48.58	8049	15.84	parasite	Uniprot	NCBI
Paramecium tetraurelia	P. tetraurelia	Ptet	Alveolata (SAR)	Ciliophora	0	2 (2)	4	1	0	1 (1)	1	9	36.5396	44.96	39361	77.46	non-parasite	Ensembl Protist 27	NCBI
Tetrahymena thermophila	T. thermophila	Tthe	Alveolata (SAR)	Ciliophora	0	1 (1)	1	1	0	1 (1)	1	5	130.35	60.86	24717	48.64	non-parasite	Ensembl Protist 27	NCBI
Oxytricha trifallax	O. trifallax	Otri	Alveolata (SAR)	Ciliophora	0	2 (2)	1	2	1	1 (1)	1	8	67.1581	52.57	23559	46.36	non-parasite	Uniprot	NCBI
Perkinsus marinus	P. marinus	Pmar	Alveolata (SAR)	Myzozoa (Perkinsidae)	0	1 (1)	1	1	1 [1]	1	1 (1)	6	86.6051	55.75	21758	42.82	parasite	NCBI	NCBI
Symbiodinium minutum	S. minutum	Smin	Alveolata (SAR)	Dinophyceae (Myzozoa)	0	1 (1)	2	1	1 [1]	1	0	6	609.476	80.13	47014	92.52	non-parasite	http://marinegenomics.oist.jp/	NCBI
Vitrella brassicaformis	V. brassicaformis	Vbra	Alveolata (SAR)	Chromerida (Myzozoa)	0	3 (3)	0	2	0	1	1	7	72.7007	53.56	23030	45.32	non-parasite	Uniprot	NCBI
Naegleria gruberi	N. gruberi	Ngru	Excavata	Heterolobosea (Discoba)	0	1 (1)	0	1 (1)	0	1 (1)	1 (1)	4	40.9641	46.39	15526	30.55	non-parasite	Ensembl Protist 27	NCBI
Bodo saltans	B. saltans	Bsal	Excavata	Euglenozoa (Discoba)	0	2 (2)	0	0	0	1 (1)	1 (1)	4	39.8644	46.05	18963	37.32	non-parasite	Ensembl Protist 27	NCBI
Perkinsela sp. CCAP 1560/4	Perkinsela sp.	Pesp	Excavata	Euglenozoa (Discoba)	0	1 (1)	0	0	0	0	0	1	9.4778	28.1	4883	9.61	parasite	Uniprot	NCBI
Trypanosoma cruzi	T. cruzi	Tcru	Excavata	Euglenozoa (Discoba)	0	2 (2)	0	0	0	1 (1)	1 (1)	4	38.5895	45.65	10806	21.26	parasite	Uniprot	NCBI
Trypanosoma brucei	T. brucei	Tbru	Excavata	Euglenozoa (Discoba)	0	2 (2)	0	1 [1]	0	1 (1)	1 (1)	5	24.1118	39.77	8747	17.21	parasite	Ensembl Protist 27	NCBI
Leptomonas seymouri	L. seymouri	Lsey	Excavata	Euglenozoa (Discoba)	0	2 (2)	0	0	0	1 (1)	1 (1)	4	27.1385	41.25	8480	16.69	parasite	Uniprot	NCBI
Leptomonas pyrrhocoris	L. pyrrhocoris	Lpyr	Excavata	Euglenozoa (Discoba)	0	2 (2)	0	0	0	1 (1)	1 (1)	4	30.3799	42.66	9272	18.25	parasite	Uniprot	NCBI
Leishmania major	L. major	Lmaj	Excavata	Euglenozoa (Discoba)	0	2 (2)	0	1 [1]	0	1 (1)	1 (1)	5	32.3275	43.43	8023	15.79	parasite	Uniprot	NCBI
Leishmania braziliensis	L. braziliensis	Lbra	Excavata	Euglenozoa (Discoba)	0	2 (2)	0	0	0	1 (1)	1 (1)	4	33.6394	43.93	8084	15.91	parasite	Uniprot	NCBI
Leishmania infantum	L. infantum	Linf	Excavata	Euglenozoa (Discoba)	0	2 (2)	0	1 [1]	0	1 (1)	1 (1)	5	32.1221	43.35	8045	15.83	parasite	Uniprot	NCBI
Angomonas deanei	A. deanei	Adea	Excavata	Euglenozoa (Discoba)	0	2 (2)	0	1 [1]	0	0	1 (1)	4	23.0794	39.22	16888	33.23	parasite	Ensembl Protist 27	NCBI
Phytomonas sp.	Phytomonas sp.	Phsp	Excavata	Euglenozoa (Discoba)	0	1 (1)	0	1 [1]	0	1 (1)	1 (1)	4	17.955	36.09	6381	12.56	parasite	Ensembl Protist 27	NCBI
Strigomonas culicis	S. culicis	Scul	Excavata	Euglenozoa (Discoba)	0	1 (1)	0	0	0	0	1 (1)	2	25.4355	40.44	12083	23.78	parasite	Ensembl Protist 27	NCBI
Monocercomonoides sp. PA203	Monocercomonoides sp.	Mosp	Excavata	Preaxostyla (Metamonada)	0	0	1 (1)	1 [1]	0	0	1 (1)	3	74.7219	53.9	16780	33.02	parasite	http://www.protistologie.cz/hampllab/data.html	NCBI
Spironucleus salmonicida	S. salmonicida	Ssal	Excavata	Diplomonadida (Metamonada)	0	1 (1)	0	0	0	0	0	1	12.9546	32.01	8333	16.4	parasite	Ensembl Protist 27	NCBI
Giardia lamblia	G. lamblia	Glam	Excavata	Diplomonadida (Metamonada)	0	1 (1)	0	0	0	1 (1)	0	2	11.1075	30.08	6298	12.39	parasite	Ensembl Protist 27	NCBI
Giardia intestinalis	G. intestinalis	Gint	Excavata	Diplomonadida (Metamonada)	0	1 (1)	0	0	0	1 (1)	0	2	11.1075	30.08	6098	12	parasite	Ensembl Protist 31	NCBI
Trichomonas vaginalis	T. vaginalis	Tvag	Excavata	Parabasalia (Metamonada)	0	0	2 (2)	1 (1)	1 [1]	1 (1)	2 (2)	7	176.42	64.64	46579	91.66	parasite	Ensembl Protist 27	NCBI
Thecamonas trahens	T. trahens	Ttra	Apusozoa	-	1	0	1	1 (1)	1 [1]	1	1 (1)	6	28.6806	41.94	10524	20.71	non-parasite	http://www.broadinstitute.org/annotation/genome/multicellularity_project/Downloads.html	NCBI
Dictyostelium discoideum	D. discoideum	Ddis	Amoebozoa	Dictyosteliida	1 (1)	0	1	1	1 (1)	1 (1)	1	6	34.205	44.14	12850	25.29	non-parasite	Ensembl Protist 27	NCBI
Dictyostelium fasciculatum	D. fasciculatum	Dfas	Amoebozoa	Dictyosteliida	1 (1)	0	1	1	1 (1)	1 (1)	1	6	31.0192	42.92	12165	23.94	non-parasite	Ensembl Protist 31	Not used
Dictyostelium purpureum	D. purpureum	Dpur	Amoebozoa	Dictyosteliida	1 (1)	0	1	1	1 (1)	1 (1)	0	5	32.9672	43.68	12399	24.4	non-parasite	Ensembl Protist 31	NCBI
Polysphondylium pallidum	P. pallidum	Ppal	Amoebozoa	Dictyosteliida	1 (1)	0	1	1	1 (1)	1 (1)	2	7	32.9702	43.68	12442	24.48	non-parasite	Ensembl Protist 27	NCBI
Entamoeba nuttalli	E. nuttalli	Enut	Amoebozoa	Entamoeba	0	1 (1)	0	0	0	0	0	1	14.4	33.33	6187	12.18	parasite	Ensembl Protist 31	NCBI
Entamoeba invadens	E. invadens	Einv	Amoebozoa	Entamoeba	0	2 (2)	0	0	0	0	0	2	40.8783	46.37	9925	19.53	parasite	Ensembl Protist 31	NCBI
Entamoeba histolytica	E. histolytica	Ehis	Amoebozoa	Entamoeba	0	1 (1)	0	0	0	0	0	1	14.5514	33.46	8854	17.42	parasite	Ensembl Protist 27	NCBI
Acanthamoeba castellanii	A. castellanii	Acas	Amoebozoa	-	1	0	1	1	1	2	1	7	46.7146	48.03	18051	35.52	non-parasite	Ensembl Protist 27	NCBI
Schizosaccharomyces pombe	S. pombe	Spom	Holomycota (Opisthokonta)	Ascomycota (Fungi)	1	0	1	1	1	1	1	6	12.5913	31.65	5146	10.13	non-parasite	Ensembl Fungi 27	Not used
Tuber melanosporum	T. melanosporum	Tmel	Holomycota (Opisthokonta)	Ascomycota (Fungi)	1 [1]	0	1 [1]	1	1	1	1	6	124.946	60.33	7491	14.74	parasite	Ensembl Fungi 27	NCBI
Neurospora crassa	N. crassa	Ncra	Holomycota (Opisthokonta)	Ascomycota (Fungi)	1	0	1	1	1	1	1	6	40.7593	46.33	9803	19.29	non-parasite	Ensembl Fungi 27	NCBI
Saccharomyces cerevisiae	S. cerevisiae	Scer	Holomycota (Opisthokonta)	Ascomycota (Fungi)	1	0	2	1	1	1	1	7	12.1413	31.2	6692	13.17	non-parasite	Uniprot	NCBI
Fusarium graminearum	F. graminearum	Fgra	Holomycota (Opisthokonta)	Ascomycota (Fungi)	1	0	1	1	1	1	1	6	36.5287	44.96	14164	27.87	parasite	Ensembl Fungi 27	NCBI
Aspergillus oryzae	A. oryzae	Aory	Holomycota (Opisthokonta)	Ascomycota (Fungi)	1	0	1	1	1	1	1	6	36.4921	44.95	12074	23.76	non-parasite	Ensembl Fungi 27	NCBI
Cryptococcus neoformans	C. neoformans	Cneo	Holomycota (Opisthokonta)	Basidiomycota (Fungi)	1	0	1	1	1 (1)	1	1	6	19.0519	36.83	6400	12.59	parasite	Ensembl Fungi 27	NCBI
Coprinopsis cinerea	C. cinerea	Ccin	Holomycota (Opisthokonta)	Basidiomycota (Fungi)	1	0	1	1	1	1	1	6	36.1926	44.84	13313	26.2	non-parasite	Ensembl Fungi 27	NCBI
Ustilago maydis	U. maydis	Umay	Holomycota (Opisthokonta)	Basidiomycota (Fungi)	1	0	1	1	1	1	1	6	20.0634	37.47	6510	12.81	parasite	Ensembl Fungi 27	NCBI
Mortierella verticillata	M. verticillata	Mver	Holomycota (Opisthokonta)	Mortierellomycotina (Fungi)	1	0	1	1	1	1	1	6	41.9129	46.68	12457	24.51	non-parasite	Broad Institute	NCBI
Phycomyces blakesleeanus	P. blakesleeanus	Pbla	Holomycota (Opisthokonta)	Mucoromycota (Fungi)	1	0	1	1	1	1	1	6	53.9392	49.83	16074	31.63	non-parasite	JGI	NCBI
Mucor circinelloides	M. circinelloides	Mcir	Holomycota (Opisthokonta)	Mucoromycota (Fungi)	1	0	1	1	1	1	1	6	36.5676	44.97	11568	22.76	parasite	JGI	NCBI
Rhizopus oryzae	R. oryzae	Rory	Holomycota (Opisthokonta)	Mucoromycota (Fungi)	1	0	1	1	1	1	1	6	42.8416	46.95	16837	33.13	parasite	Broad Institute	NCBI
Umbelopsis ramanniana	U. ramanniana	Uram	Holomycota (Opisthokonta)	Mucoromycota (Fungi)	1	0	1	1	1	1	1	6	23.08	39.22	9931	19.54	non-parasite	JGI	JGI
Catenaria anguillulae	C. anguillulae	Cang	Holomycota (Opisthokonta)	Blastocladiomycota (Fungi)	1	0	1	1	1	2	1	7	41.34	46.51	14188	27.92	parasite	JGI	NCBI
Allomyces macrogynus	A. macrogynus	Amac	Holomycota (Opisthokonta)	Blastocladiomycota (Fungi)	2	0	1	1	1	2	1	8	57.0606	50.53	17371	34.18	non-parasite	Broad Institute	NCBI
Batrachochytrium dendrobatidis	B. dendrobatidis	Bden	Holomycota (Opisthokonta)	Chytridiomycota (Fungi)	1	0	1	1	1	2	1	7	24.1064	39.77	8602	16.93	parasite	Broad Institute	NCBI
Spizellomyces punctatus	S. punctatus	Spun	Holomycota (Opisthokonta)	Chytridiomycota (Fungi)	1	0	1	1	1	1	1	6	24.1311	39.78	8785	17.29	parasite	NCBI	NCBI
Rhizophagus irregularis	R. irregularis	Rirr	Holomycota (Opisthokonta)	Glomeromycotina (Fungi)	0	0	1	2 (2)	1	2	1	7	117.1	59.52	30282	59.59	non-parasite	Ensembl Fungi 27	Ensembl Fungi 36
Coemansia reversa	C. reversa	Crev	Holomycota (Opisthokonta)	Zoopagomycota (Fungi)	1	0	1	1	1	1	1	6	21.84	38.53	7347	14.46	parasite	https://doi.org/10.1080/21501203.2011.584577	NCBI
Conidiobolus coronatus	C. coronatus	Ccor	Holomycota (Opisthokonta)	Zoopagomycota (Fungi)	1	0	1	0	1	1	1	5	39.9037	46.06	10635	20.93	parasite	https://doi.org/10.1080/21501203.2011.584577	NCBI
Piromyces sp. E2	Piromyces sp.	Pisp	Holomycota (Opisthokonta)	Chytridiomycota (Fungi)	1	0	1	1	1	1	1	6	71.02	53.27	14648	28.82	non-parasite	https://doi.org/10.1080/21501203.2011.584577	NCBI
Gonapodya prolifera	G. prolifera	Gpro	Holomycota (Opisthokonta)	Chytridiomycota (Fungi)	1	0	1	1	1	1	1	6	48.7948	48.58	13902	27.36	non-parasite	https://doi.org/10.1080/21501203.2011.584577	Ensembl Fungi 36
Encephalitozoon cuniculi	E. cuniculi	Ecun	Holomycota (Opisthokonta)	Microsporidia (Opisthosporidia)	0	2 (2)	0	1 (1)	0	0	0	3	2.28811	10.34	1901	3.74	parasite	Ensembl Fungi 27	NCBI
Nematocida parisii	N. parisii	Npar	Holomycota (Opisthokonta)	Microsporidia (Opisthosporidia)	0	1 (1)	0	1 (1)	0	0	0	2	4.10947	17.66	2721	5.35	parasite	Ensembl Fungi 27	NCBI
Anncaliia algerae	A. algerae	Aalg	Holomycota (Opisthokonta)	Microsporidia (Opisthosporidia)	0	2 (2)	0	1 (1)	0	1 (1)	0	4	13.8234	32.82	3576	7.04	parasite	Uniprot	NCBI
Rozella allomycis	R. allomycis	Rall	Holomycota (Opisthokonta)	Cryptomycota (Opisthosporidia)	1	0	1	1	2	1	1 (1)	7	11.8593	30.9	6350	12.5	parasite	Ensembl Fungi 27	NCBI
Fonticula alba	F. alba	Falb	Holomycota (Opisthokonta)	Nucleariida	1 (1)	0	1	1	1	1	1	6	31.2965	43.03	6289	12.38	non-parasite	http://www.broadinstitute.org/annotation/genome/multicellularity_project/Downloads.html	NCBI
Creolimax fragrantissima	C. fragrantissima	Cfra	Holozoa (Opisthokonta)	Teretosporea (Opisthokonta, Holozoa)	1	0	1	1	1	1	1	6	42.9	46.97	8645	17.01	uncertain	https://doi.org/10.7554/eLife.08904	https://doi.org/10.7554/eLife.08904
Ichthyophonus hoferi	I. hoferi	Ihof	Holozoa (Opisthokonta)	Teretosporea (Opisthokonta, Holozoa)	1	0	1	1	1	1	1	6	88.1	55.96	10741	21.14	parasite	https://doi.org/10.7554/eLife.26036	https://doi.org/10.7554/eLife.26036
Corallochytrium limacisporum	C. limacisporum	Clim	Holozoa (Opisthokonta)	Teretosporea (Opisthokonta, Holozoa)	1 (1)	0	1	1	1	1 (1)	1	6	24.1	39.76	7334	14.43	uncertain	https://doi.org/10.7554/eLife.26036	https://doi.org/10.7554/eLife.26036
Monosiga brevicollis	M. brevicollis	Mbre	Holozoa (Opisthokonta)	Choanoflagellata (Opisthokonta, Holozoa)	1	0	1	1	1	1	1	6	41.7099	46.62	9171	18.05	non-parasite	Ensembl Protist 27	Ensembl Protist 37
Salpingoeca rosetta	S. rosetta	Sros	Holozoa (Opisthokonta)	Choanoflagellata (Opisthokonta, Holozoa)	1	0	1	1	2	1	1	7	55.4403	50.17	11591	22.81	non-parasite	Ensembl Protist 27	Ensembl Protist 37
Capsaspora owczarzaki	C. owczarzaki	Cowc	Holozoa (Opisthokonta)	Filasterea (Opisthokonta, Holozoa, Filozoa)	1	0	1	1	1	1	1	6	27.9678	41.62	8637	17	uncertain	https://doi.org/10.1038/ncomms3325	https://doi.org/10.1038/ncomms3325
Mnemiopsis leidyi	M. leidyi	Mlei	Holozoa (Opisthokonta)	Ctenophora (Metazoa)	1	0	1	1	1	1	1	6	155.87	63.09	16504	32.48	non-parasite	Ensembl Metazoa 27	NCBI
Oscarella carmela	O. carmela	Ocar	Holozoa (Opisthokonta)	Porifera (Metazoa)	0	0	1 [1]	1	1	1	1 [1]	5	57.775	50.69	11147	21.94	non-parasite	http://compagen.org/datasets.html	http://compagen.org/datasets.html
Amphimedon queenslandica	A. queenslandica	Aque	Holozoa (Opisthokonta)	Porifera (Metazoa)	1	0	2	1	0	1	1	6	166.7	63.93	29758	58.56	non-parasite	Uniprot	NCBI
Trichoplax adhaerens	T. adhaerens	Tadh	Holozoa (Opisthokonta)	Placozoa (Metazoa)	1	0	1	1	1	1	1	6	105.63	58.23	11486	22.6	non-parasite	Ensembl Metazoa 27	NCBI
Thelohanellus kitauei	T. kitauei	Tkit	Holozoa (Opisthokonta)	Cnidaria (Metazoa)	0	1 (1)	0	1 (1)	1 [1]	1 [1]	1 (1)	5	150.35	62.64	14792	29.11	parasite	Uniprot	NCBI
Nematostella vectensis	N. vectensis	Nvec	Holozoa (Opisthokonta)	Cnidaria (Metazoa)	1	0	1	1	1	1	1	6	356.614	73.43	23896	47.02	non-parasite	Ensembl Metazoa 27	NCBI
Acropora digitifera	A. digitifera	Adig	Holozoa (Opisthokonta)	Cnidaria (Metazoa)	2 (1)	0	1	1	1	1	1	7	447.5	76.27	23280	45.81	non-parasite	http://marinegenomics.oist.jp/	NCBI
Hydra magnipapillata	H. magnipapillata	Hmag	Holozoa (Opisthokonta)	Cnidaria (Metazoa)	1	0	1	1	1	1	1	6	1055.62	86.99	16228	31.93	non-parasite	NCBI	NCBI
Echinococcus multilocularis	E. multilocularis	Emul	Holozoa (Opisthokonta)	Bilaterea (Metazoa)	1	0	1	1	1	1	1	6	114.96	59.29	10737	21.13	parasite	NCBI	NCBI
Capitella teleta	C. teleta	Ctel	Holozoa (Opisthokonta)	Bilaterea (Metazoa)	1	0	1	1	1	1	1	6	333.283	72.59	31558	62.1	non-parasite	Ensembl Metazoa 27	Not used
Lottia gigantea	L. gigantea	Lgig	Holozoa (Opisthokonta)	Bilaterea (Metazoa)	2	0	1	1	1	1	1	7	359.506	73.53	23514	46.27	non-parasite	Ensembl Metazoa 27	NCBI
Caenorhabditis elegans	C. elegans	Cele	Holozoa (Opisthokonta)	Bilaterea (Metazoa)	1 (1)	0	1 (1)	1 (1)	0	1 [1]	1 (1)	5	100.727	57.63	20186	39.72	non-parasite	Ensembl Metazoa 27	NCBI
Drosophila melanogaster	D. melanogaster	Dmel	Holozoa (Opisthokonta)	Bilaterea (Metazoa)	1	0	1	1	1	1	1	6	148.504	62.49	13633	26.83	non-parasite	Ensembl Metazoa 27	NCBI
Strongylocentrotus purpuratus	S. purpuratus	Spur	Holozoa (Opisthokonta)	Bilaterea (Metazoa)	1	0	1	1	1	1	1	6	990.915	86.2	22686	44.64	non-parasite	NCBI	NCBI
Saccoglossus kowalevskii	S. kowalevskii	Skow	Holozoa (Opisthokonta)	Bilaterea (Metazoa)	1	0	1	1	1 [1]	1	1	6	775.84	83.14	12441	24.48	non-parasite	NCBI	NCBI
Branchiostoma floridae	B. floridae	Bflo	Holozoa (Opisthokonta)	Bilaterea (Metazoa)	1	0	1	1	1	1	1	6	521.895	78.19	50817	100	non-parasite	JGI	NCBI
Ciona intestinalis	C. intestinalis	Cint	Holozoa (Opisthokonta)	Bilaterea (Metazoa)	1	1 (1)	1	1	1	1	1	7	115.98	59.4	13696	26.95	non-parasite	Ensembl 80	NCBI
Danio rerio	D. rerio	Drer	Holozoa (Opisthokonta)	Bilaterea (Metazoa)	1	0	1	1	1	1	1	6	1391.74	90.45	42555	83.74	non-parasite	Ensembl 80	NCBI
Homo sapiens	H. sapiens	Hsap	Holozoa (Opisthokonta)	Bilaterea (Metazoa)	1	0	1	1	1	1	1	6	2989.43	100	20585	40.51	non-parasite	Ensembl 80	Ensembl 80
